# Supplementary material for: Signal mining and analysis of adverse events of Brentuximab Vedotin base on FAERS and JADER databases
Source: PLoS One. 2025 May 16;20(5):e0322378. doi: 10.1371/journal.pone.0322378 (PMC12083808; doi:10.1371/journal.pone.0322378)
Supplement: S1 File — (ZIP) [file pone.0322378.s001.zip]

Archive with 5 entries (4 files):
- Raw data (ID PONE-D-24-42713)/System organ distribution of AEs report numbers .xlsx
- Raw data (ID PONE-D-24-42713)/The onset times of BV-related to AEs .xlsx
- Raw data (ID PONE-D-24-42713)/The top 20 PTs ranked by the ROR025 .xlsx
- Raw data (ID PONE-D-24-42713)/The top 20 PTs ranked by the number .xlsx
- Raw data (ID PONE-D-24-42713)/
