# Supplementary material for: Signal mining and analysis of adverse events of Brentuximab Vedotin base on FAERS and JADER databases
Source: PLoS One. 2025 May 16;20(5):e0322378. doi: 10.1371/journal.pone.0322378 (PMC12083808; doi:10.1371/journal.pone.0322378)
Supplement: S1 File — (ZIP) [file pone.0322378.s001.zip › Raw data (ID PONE-D-24-42713)/System organ distribution of AEs report numbers .xlsx]

## Sheet: SOC
FAERS database
SOC	a	b	c	d	N	ROR	Lower limit of the ROR confidence interval	Upper limit of the ROR confidence interval	PRR	Lower limit of the PRR confidence interval	Upper limit of the PRR confidence interval	Chiq	EIC	IC-2SD	IC+2SD	EBGM	Lower limit of the EBGM confidence interval	Upper limit of the EBGM confidence interval	Does ROR have a signal	Does PRR have a signal	Does the MHRA have a signal	Does BCPNN have a signal	Does MGPS have a signal
General disorders and administration site conditions	2788	16491	6445243	34218190	40682712	0.89756	0.862242	0.934325	0.912374	0.881576	0.944248	27.8701	-0.132272	-0.190732	-0.0738118	0.912412	0.876509	0.949785	No	No	No	No	No
Infections and infestations	1973	17306	1876431	38787002	40682712	2.35659	2.2493	2.469	2.21776	2.1269	2.31249	1381.68	1.14731	1.07909	1.21552	2.21648	2.11557	2.3222	Yes	Yes	Yes	Yes	Yes
Investigations	1828	17451	1811677	38851756	40682712	2.24639	2.14067	2.35734	2.12821	2.03734	2.22314	1143.17	1.08791	1.01728	1.15853	2.12708	2.02697	2.23213	Yes	Yes	Yes	Yes	Yes
Gastrointestinal disorders	1670	17609	3109404	37554029	40682712	1.14541	1.08933	1.20438	1.13281	1.08205	1.18596	28.1427	0.179631	0.106036	0.253226	1.13274	1.07729	1.19106	Yes	Yes	Yes	Yes	No
Blood and lymphatic system disorders	1498	17781	588773	40074660	40682712	5.73426	5.43938	6.04513	5.36641	5.11132	5.63422	5386.67	2.41671	2.33926	2.49417	5.35532	5.07993	5.64565	Yes	Yes	Yes	Yes	Yes
Nervous system disorders	1476	17803	2915522	37747911	40682712	1.07342	1.01791	1.13196	1.0678	1.0167	1.12147	6.84129	0.0944526	0.0165373	0.172368	1.06776	1.01254	1.126	Yes	Yes	Yes	Yes	No
Respiratory, thoracic and mediastinal disorders	1282	17997	1725806	38937627	40682712	1.60718	1.51863	1.70091	1.56681	1.48606	1.65194	274.322	0.646728	0.563511	0.729945	1.56639	1.48008	1.65773	Yes	Yes	Yes	Yes	No
Neoplasms benign, malignant and unspecified (incl cysts and polyps)	1218	18061	543825	40119608	40682712	4.97511	4.69437	5.27265	4.72398	4.47376	4.98819	3616.09	2.23299	2.14769	2.31829	4.71565	4.44955	4.99767	Yes	Yes	Yes	Yes	Yes
Injury, poisoning and procedural complications	1076	18203	3199910	37463523	40682712	0.692054	0.650773	0.735954	0.709241	0.669229	0.751646	139.164	-0.495138	-0.585493	-0.404783	0.709339	0.667027	0.754335	No	No	No	No	No
Skin and subcutaneous tissue disorders	814	18465	2006545	38656888	40682712	0.849284	0.791701	0.911056	0.855648	0.800001	0.915165	20.8437	-0.224632	-0.327834	-0.12143	0.855706	0.797688	0.917945	No	No	No	No	No
Metabolism and nutrition disorders	732	18547	793529	39869904	40682712	1.98299	1.84174	2.13506	1.94566	1.81215	2.08901	342.83	0.957681	0.849055	1.06631	1.94479	1.80627	2.09394	Yes	Yes	Yes	Yes	No
Cardiac disorders	471	18808	863833	39799600	40682712	1.15379	1.05295	1.26429	1.15003	1.05187	1.25736	9.41409	0.201039	0.0665792	0.3355	1.14995	1.04944	1.26009	Yes	Yes	Yes	Yes	No
Musculoskeletal and connective tissue disorders	397	18882	1667631	38995802	40682712	0.491655	0.44513	0.543042	0.502123	0.455539	0.55347	204.316	-0.991817	-1.13795	-0.845685	0.502241	0.454715	0.554735	No	No	No	No	No
Vascular disorders	389	18890	747306	39916127	40682712	1.09994	0.994846	1.21613	1.09792	0.995036	1.21144	3.459	0.134268	-0.0133459	0.281881	1.09787	0.992976	1.21384	No	No	No	No	No
Hepatobiliary disorders	381	18898	317799	40345634	40682712	2.55949	2.31249	2.83286	2.52867	2.28923	2.79315	354.446	1.3315	1.18233	1.48067	2.52684	2.28299	2.79673	Yes	Yes	Yes	Yes	Yes
Immune system disorders	332	18947	412738	40250695	40682712	1.70882	1.53304	1.90476	1.69661	1.52494	1.88762	95.8568	0.759092	0.599553	0.918632	1.69605	1.52159	1.89053	Yes	Yes	Yes	Yes	No
Renal and urinary disorders	315	18964	686708	39976725	40682712	0.966976	0.865062	1.0809	0.967516	0.867121	1.07953	0.349301	-0.0475492	-0.211225	0.116127	0.967531	0.865558	1.08152	No	No	No	No	No
Psychiatric disorders	233	19046	1569129	39094304	40682712	0.304794	0.267854	0.34683	0.313196	0.275668	0.355834	364.943	-1.67023	-1.86	-1.48045	0.313298	0.275327	0.356507	No	No	No	No	No
Surgical and medical procedures	117	19162	247676	40415757	40682712	0.99635	0.830727	1.19499	0.996372	0.831662	1.1937	0.00155442	-0.00527676	-0.271772	0.261218	0.996374	0.830747	1.19502	No	No	No	No	No
Eye disorders	97	19182	548590	40114843	40682712	0.369773	0.302887	0.451429	0.372944	0.305792	0.454843	103.648	-1.41336	-1.70559	-1.12113	0.373055	0.305575	0.455435	No	No	No	No	No
Social circumstances	39	19240	125337	40538096	40682712	0.655607	0.478829	0.897649	0.656304	0.479643	0.898032	7.03906	-0.594968	-1.05173	-0.138203	0.656411	0.479416	0.89875	No	No	No	No	No
Ear and labyrinth disorders	37	19242	141590	40521843	40682712	0.550311	0.398581	0.759802	0.551174	0.399453	0.760522	13.5666	-0.84206	-1.31066	-0.373465	0.551291	0.399291	0.761155	No	No	No	No	No
Reproductive system and breast disorders	31	19248	145599	40517834	40682712	0.448192	0.315095	0.637509	0.449079	0.315898	0.638409	21.0224	-1.12962	-1.64016	-0.619068	0.449196	0.315801	0.638938	No	No	No	No	No
Product issues	25	19254	197826	40465607	40682712	0.265596	0.179414	0.393176	0.266548	0.180149	0.394385	50.6955	-1.86583	-2.43212	-1.29954	0.266641	0.18012	0.394722	No	No	No	No	No
Pregnancy, puerperium and perinatal conditions	22	19257	63909	40599524	40682712	0.72576	0.477725	1.10257	0.726073	0.478159	1.10252	2.27639	-0.444441	-1.04655	0.157671	0.726167	0.477993	1.10319	No	No	No	No	No
Endocrine disorders	20	19259	55304	40608129	40682712	0.762523	0.491792	1.18229	0.762769	0.492175	1.18213	1.47711	-0.374232	-1.00434	0.255873	0.762855	0.492006	1.1828	No	No	No	No	No
Congenital, familial and genetic disorders	18	19261	9714	40653719	40682712	3.91107	2.46254	6.21168	3.90835	2.46189	6.20469	38.8932	1.75926	1.09634	2.42219	3.90298	2.45744	6.19882	Yes	Yes	Yes	Yes	Yes
JADER database
SOC	a	b	c	d	N	ROR	Lower limit of the ROR confidence interval	Upper limit of the ROR confidence interval	PRR	Lower limit of the PRR confidence interval	Upper limit of the PRR confidence interval	Chiq	EIC	IC-2SD	IC+2SD	EBGM	Lower limit of the EBGM confidence interval	Upper limit of the EBGM confidence interval	Does ROR have a signal	Does PRR have a signal	Does the MHRA have a signal	Does BCPNN have a signal	Does MGPS have a signal
Blood and lymphatic system disorders	511	2050	187673	2075258	2265492	2.75637	2.50149	3.03721	2.40592	2.22607	2.6003	456.605	1.25979	1.11999	1.39958	2.4021	2.17998	2.64685	Yes	Yes	Yes	Yes	Yes
Nervous system disorders	481	2080	199889	2063042	2265492	2.38672	2.16117	2.63581	2.12627	1.96152	2.30485	314.039	1.08256	0.9392	1.22593	2.12356	1.92288	2.34519	Yes	Yes	Yes	Yes	No
Investigations	306	2255	234198	2028733	2265492	1.17548	1.0431	1.32467	1.15452	1.03922	1.2826	7.04948	0.205747	0.031411	0.380082	1.15431	1.02431	1.30081	Yes	Yes	No	Yes	No
Neoplasms benign, malignant and unspecified (incl cysts and polyps)	279	2282	86954	2175977	2265492	3.05952	2.70139	3.46513	2.83515	2.53739	3.16785	343.585	1.49047	1.30862	1.67232	2.82928	2.4981	3.20437	Yes	Yes	Yes	Yes	Yes
General disorders and administration site conditions	241	2320	119857	2143074	2265492	1.85739	1.62644	2.12113	1.77671	1.57533	2.00382	86.2377	0.822756	0.628564	1.01695	1.77515	1.55442	2.02721	Yes	Yes	No	Yes	No
Infections and infestations	228	2333	202896	2060035	2265492	0.99225	0.866013	1.13689	0.99294	0.877178	1.12398	0.0125575	-0.0107306	-0.209817	0.188356	0.992948	0.866622	1.13769	No	No	No	No	No
Respiratory, thoracic and mediastinal disorders	113	2448	171702	2091229	2265492	0.562203	0.465546	0.678929	0.58152	0.485569	0.696432	36.7985	-0.77668	-1.05294	-0.500424	0.581795	0.48177	0.702589	No	No	No	No	No
Gastrointestinal disorders	97	2464	168406	2094525	2265492	0.48962	0.399687	0.599789	0.508951	0.418675	0.618692	49.6206	-0.966924	-1.26398	-0.669869	0.509234	0.415698	0.623816	No	No	No	No	No
Metabolism and nutrition disorders	58	2503	95124	2167807	2265492	0.528077	0.40701	0.685158	0.538765	0.417705	0.694912	23.8918	-0.880774	-1.26082	-0.500726	0.539046	0.415464	0.69939	No	No	No	No	No
Skin and subcutaneous tissue disorders	52	2509	142924	2120007	2265492	0.307422	0.233589	0.404592	0.321484	0.245641	0.420744	79.4542	-1.61806	-2.01853	-1.21758	0.321731	0.244462	0.423424	No	No	No	No	No
Cardiac disorders	50	2511	87408	2175523	2265492	0.495605	0.374565	0.655759	0.505453	0.384103	0.66514	25.151	-0.970066	-1.37821	-0.561926	0.505735	0.382221	0.669163	No	No	No	No	No
Hepatobiliary disorders	37	2524	101520	2161411	2265492	0.312103	0.225585	0.431803	0.322042	0.233864	0.443467	55.2658	-1.60818	-2.07979	-1.13658	0.322289	0.232947	0.445895	No	No	No	No	No
Injury, poisoning and procedural complications	33	2528	59052	2203879	2265492	0.487181	0.345546	0.686869	0.493789	0.351787	0.693109	17.574	-0.996156	-1.4944	-0.497913	0.494071	0.350433	0.696584	No	No	No	No	No
Renal and urinary disorders	27	2534	84189	2178742	2265492	0.275745	0.188709	0.402923	0.283381	0.194712	0.412427	50.8023	-1.7812	-2.32954	-1.23286	0.28361	0.194092	0.414416	No	No	No	No	No
Immune system disorders	24	2537	69040	2193891	2265492	0.300611	0.201094	0.449376	0.307165	0.206255	0.457446	38.6717	-1.66182	-2.24181	-1.08184	0.307406	0.20564	0.459534	No	No	No	No	No
Vascular disorders	9	2552	53374	2209557	2265492	0.145995	0.0758707	0.280932	0.148996	0.0776088	0.286047	44.7934	-2.61755	-3.53185	-1.70325	0.149139	0.0775049	0.286983	No	No	No	No	No
Musculoskeletal and connective tissue disorders	7	2554	54705	2208226	2265492	0.110635	0.0526868	0.232319	0.113066	0.0539539	0.236942	49.901	-2.97439	-3.99619	-1.95259	0.11318	0.0538985	0.237662	No	No	No	No	No
Eye disorders	5	2556	30854	2232077	2265492	0.141516	0.0588474	0.340319	0.143192	0.0596466	0.34376	25.9838	-2.58091	-3.76035	-1.40146	0.143331	0.0596021	0.344683	No	No	No	No	No
Endocrine disorders	2	2559	30402	2232529	2265492	0.0573924	0.0143449	0.229621	0.0581286	0.0145447	0.232314	30.9359	-3.56008	-5.22701	-1.89314	0.0581905	0.0145444	0.232814	No	No	No	No	No
Psychiatric disorders	1	2560	47342	2215589	2265492	0.0182811	0.00257401	0.129836	0.0186644	0.00263	0.132457	52.6966	-4.76925	-6.81037	-2.72814	0.0186852	0.0026309	0.132706	No	No	No	No	No
