# Supplementary material for: Signal mining and analysis of adverse events of Brentuximab Vedotin base on FAERS and JADER databases
Source: PLoS One. 2025 May 16;20(5):e0322378. doi: 10.1371/journal.pone.0322378 (PMC12083808; doi:10.1371/journal.pone.0322378)
Supplement: S1 File — (ZIP) [file pone.0322378.s001.zip › Raw data (ID PONE-D-24-42713)/The onset times of BV-related to AEs .xlsx]

## Sheet: The onset times 
FAERS database
days	Case number(n)	Percentage(%)
0-30 d	1419	55.58
31-60 d	333	13.04
61-90 d	242	9.48
91-120 d	133	5.21
121-150 d	100	3.92
151-180 d	70	2.74
181-360 d	150	5.88
>360 d	106	4.15
JADER database
days	Case number(n)	Percentage(%)
0-30 d	398	53.71
31-60 d	120	16.19
61-90 d	75	10.12
91-120 d	41	5.53
121-150 d	33	4.45
151-180 d	15	2.02
181-360 d	40	5.4
>360 d	19	2.56
