# Supplementary material for: Signal mining and analysis of adverse events of Brentuximab Vedotin base on FAERS and JADER databases
Source: PLoS One. 2025 May 16;20(5):e0322378. doi: 10.1371/journal.pone.0322378 (PMC12083808; doi:10.1371/journal.pone.0322378)
Supplement: S1 File — (ZIP) [file pone.0322378.s001.zip › Raw data (ID PONE-D-24-42713)/The top 20 PTs ranked by the ROR025 .xlsx]

## Sheet: The top 20 PTs ranked by ROR025
FAERS database
PT	SOC	IMEs	New signal	a	b	c	d	N	ROR	Lower limit of the ROR confidence interval	Upper limit of the ROR confidence interval	PRR	Lower limit of the PRR confidence interval	Upper limit of the PRR confidence interval	Chiq	EIC	IC-2SD	IC+2SD	EBGM	Lower limit of the EBGM confidence interval	Upper limit of the EBGM confidence interval	Does ROR have a signal	Does PRR have a signal	Does the MHRA have a signal	Does BCPNN have a signal	Does MGPS have a signal
Peripheral motor neuropathy	Nervous system disorders	No	No	36	19243	824	40662609	40682712	92.3204	66.1047	128.933	92.1499	66.0221	128.618	3109.98	4.71577	4.23088	5.20065	88.3343	63.2505	123.366	Yes	Yes	Yes	Yes	Yes
Peripheral sensory neuropathy	Nervous system disorders	No	No	70	19209	3593	40659840	40682712	41.2384	32.5381	52.2651	41.0923	32.4502	52.0359	2686.08	4.69746	4.3511	5.04382	40.3261	31.8183	51.1089	Yes	Yes	Yes	Yes	Yes
Pneumocystis jirovecii pneumonia	Infections and infestations	Yes	No	88	19191	7357	40656076	40682712	25.3402	20.5268	31.2822	25.2291	20.4563	31.1155	2023.81	4.29662	3.98825	4.605	24.9427	20.2048	30.7915	Yes	Yes	Yes	Yes	Yes
Febrile bone marrow aplasiaa	Blood and lymphatic system disorders	Yes	Yes	33	19246	2700	40660733	40682712	25.8217	18.3138	36.4076	25.7792	18.2943	36.3266	776.556	3.88855	3.3902	4.38689	25.48	18.0714	35.9258	Yes	Yes	Yes	Yes	Yes
Polyneuropathy	Nervous system disorders	Yes	No	77	19202	7308	40656125	40682712	22.3086	17.8141	27.937	22.2235	17.7619	27.8057	1544.68	4.11538	3.7863	4.44446	22.0022	17.5694	27.5533	Yes	Yes	Yes	Yes	Yes
Febrile neutropenia	Blood and lymphatic system disorders	Yes	No	332	18947	40694	40622739	40682712	17.4919	15.6864	19.5052	17.2079	15.4605	19.1528	5032.37	4.02583	3.86572	4.18594	17.0767	15.3141	19.0422	Yes	Yes	Yes	Yes	Yes
Guillain-Barre syndrome	Nervous system disorders	Yes	Yes	27	19252	2783	40660650	40682712	20.4903	14.0225	29.9415	20.463	14.0112	29.8858	495.053	3.58569	3.0373	4.13408	20.276	13.8758	29.6283	Yes	Yes	Yes	Yes	Yes
Pulmonary toxicity	Respiratory, thoracic and mediastinal disorders	Yes	No	36	19243	3934	40659499	40682712	19.3356	13.9222	26.8539	19.3013	13.906	26.79	619.109	3.68243	3.20542	4.15944	19.1354	13.7781	26.5758	Yes	Yes	Yes	Yes	Yes
Ileus paralytic	Gastrointestinal disorders	Yes	No	23	19256	2474	40660959	40682712	19.6309	13.0173	29.6046	19.6086	13.0089	29.5567	402.455	3.4581	2.86594	4.05027	19.4372	12.8889	29.3126	Yes	Yes	Yes	Yes	Yes
Neuropathy peripheral	Nervous system disorders	Yes	No	352	18927	62274	40601159	40682712	12.1253	10.9088	13.4775	11.9222	10.7466	13.2263	3507.73	3.52431	3.36891	3.67971	11.8608	10.6708	13.1835	Yes	Yes	Yes	Yes	Yes
Progressive multifocal leukoencephalopathy	Infections and infestations	Yes	No	35	19244	5608	40657825	40682712	13.1859	9.45471	18.3895	13.1637	9.44451	18.3476	391.004	3.29228	2.8094	3.77515	13.0883	9.38475	18.2534	Yes	Yes	Yes	Yes	Yes
Neutrophil count decreased	Investigations	No	No	132	19147	25194	40638239	40682712	11.1202	9.36642	13.2023	11.0509	9.31895	13.1047	1201.12	3.35454	3.10283	3.60625	10.9985	9.26394	13.0578	Yes	Yes	Yes	Yes	Yes
Myelosuppression	Blood and lymphatic system disorders	Yes	No	63	19216	11470	40651963	40682712	11.6197	9.0674	14.8905	11.585	9.04762	14.834	606.138	3.30711	2.94484	3.66937	11.5272	8.9952	14.7719	Yes	Yes	Yes	Yes	Yes
Cytomegalovirus infection	Infections and infestations	No	No	57	19222	10547	40652886	40682712	11.4298	8.80686	14.8339	11.399	8.78984	14.7826	537.975	3.26682	2.88635	3.64729	11.3431	8.74003	14.7214	Yes	Yes	Yes	Yes	Yes
Neutropenic sepsis	Infections and infestations	Yes	No	28	19251	4737	40658696	40682712	12.484	8.60793	18.1055	12.4674	8.60104	18.0716	293.631	3.1537	2.61587	3.69153	12.4	8.54996	17.9836	Yes	Yes	Yes	Yes	Yes
Tumour lysis syndrome	Metabolism and nutrition disorders	Yes	No	30	19249	5386	40658047	40682712	11.765	8.21542	16.8483	11.7483	8.20829	16.815	293.407	3.11941	2.59929	3.63954	11.6887	8.16215	16.7391	Yes	Yes	Yes	Yes	Yes
Lymphopenia	Blood and lymphatic system disorders	No	No	39	19240	9064	40654369	40682712	9.09174	6.63609	12.4561	9.07537	6.62835	12.4258	279.099	2.912	2.4543	3.36969	9.04077	6.59889	12.3863	Yes	Yes	Yes	Yes	Yes
Ileus	Gastrointestinal disorders	Yes	No	31	19248	7187	40656246	40682712	9.11078	6.4006	12.9685	9.09774	6.39505	12.9427	222.517	2.85557	2.34395	3.36719	9.06296	6.367	12.9005	Yes	Yes	Yes	Yes	Yes
Neutropenia	Blood and lymphatic system disorders	Yes	No	282	18997	85146	40578287	40682712	7.07446	6.28848	7.95868	6.98561	6.22018	7.84523	1444.57	2.77011	2.59706	2.94317	6.96585	6.19194	7.83649	Yes	Yes	Yes	Yes	Yes
Pneumonitis	Respiratory, thoracic and mediastinal disorders	Yes	No	60	19219	16655	40646778	40682712	7.61907	5.91073	9.82115	7.59847	5.8994	9.78689	342.711	2.77339	2.40269	3.14408	7.57478	5.87638	9.76407	Yes	Yes	Yes	Yes	Yes
JADER database
PT	SOC	IMEs	New signal	a	b	c	d	N	ROR	Lower limit of the ROR confidence interval	Upper limit of the ROR confidence interval	PRR	Lower limit of the PRR confidence interval	Upper limit of the PRR confidence interval	Chiq	EIC	IC-2SD	IC+2SD	EBGM	Lower limit of the EBGM confidence interval	Upper limit of the EBGM confidence interval	Does ROR have a signal	Does PRR have a signal	Does the MHRA have a signal	Does BCPNN have a signal	Does MGPS have a signal
peripheral motor neuropathy	Nervous system disorders	No	No	15	2546	90	2262841	2265492	148.13	85.6351	256.234	147.269	85.3718	254.042	1867.91	3.83666	3.0607	4.61263	126.373	73.0571	218.599	Yes	Yes	Yes	Yes	Yes
neuropathy peripheral	Nervous system disorders	Yes	No	417	2144	10891	2252040	2265492	40.2179	36.1521	44.741	33.8322	30.9266	37.0108	12860.6	4.9219	4.76733	5.07647	32.6214	29.3236	36.2902	Yes	Yes	Yes	Yes	Yes
gastroenteritis bacterial	Infections and infestations	No	No	4	2557	87	2262844	2265492	40.6878	14.923	110.936	40.6259	14.9226	110.601	147.812	2.17913	0.852925	3.50534	38.8841	14.2614	106.018	Yes	Yes	Yes	Yes	Yes
peripheral sensory neuropathy	Nervous system disorders	No	No	11	2550	732	2262199	2265492	13.3313	7.34091	24.21	13.2783	7.33025	24.0529	123.081	2.70418	1.86262	3.54574	13.0965	7.21165	23.7837	Yes	Yes	Yes	Yes	Yes
febrile neutropenia	Blood and lymphatic system disorders	Yes	No	185	2376	20700	2242231	2265492	8.43403	7.25756	9.80122	7.89702	6.86904	9.07883	1114.78	2.91743	2.69743	3.13742	7.83592	6.74288	9.10615	Yes	Yes	Yes	Yes	Yes
full blood count decreased	Investigations	No	No	4	2557	243	2262688	2265492	14.5662	5.41901	39.1539	14.5451	5.41936	39.0375	49.6436	1.96527	0.660697	3.26984	14.3257	5.32952	38.5074	Yes	Yes	Yes	Yes	Yes
left ventricular dysfunction	Cardiac disorders	No	Yes	4	2557	254	2262677	2265492	13.9354	5.1861	37.4451	13.9152	5.18647	37.334	47.2101	1.95132	0.647295	3.25535	13.7149	5.10406	36.8528	Yes	Yes	Yes	Yes	Yes
neutropenia	Blood and lymphatic system disorders	Yes	No	200	2361	35019	2227912	2265492	5.38925	4.66308	6.2285	5.04647	4.41591	5.76708	655.43	2.29951	2.08763	2.5114	5.02349	4.34661	5.80579	Yes	Yes	Yes	Yes	Yes
neutrophil count decreased	Investigations	No	No	201	2360	46284	2216647	2265492	4.07896	3.53083	4.71218	3.83731	3.35937	4.38325	428.652	1.91486	1.70359	2.12612	3.82504	3.31103	4.41884	Yes	Yes	Yes	Yes	Yes
cardiomegaly	Cardiac disorders	No	Yes	3	2558	284	2262647	2265492	9.34371	2.99359	29.1639	9.33393	2.99442	29.0949	22.0927	1.59325	0.139459	3.04705	9.24682	2.96255	28.8615	Yes	Yes	Yes	Yes	Yes
myelosuppression	Blood and lymphatic system disorders	Yes	No	52	2509	12077	2250854	2265492	3.8627	2.93345	5.08631	3.80457	2.90545	4.98195	107.621	1.84845	1.44719	2.24971	3.79255	2.88018	4.99394	Yes	Yes	Yes	Yes	Yes
ileus paralytic	Gastrointestinal disorders	Yes	No	11	2550	1886	2261045	2265492	5.17154	2.85541	9.36636	5.15362	2.85276	9.31024	36.6414	1.93126	1.09375	2.76876	5.12954	2.83222	9.29029	Yes	Yes	Yes	Yes	Yes
retinal detachment	Eye disorders	Yes	Yes	4	2557	486	2262445	2265492	7.28234	2.72009	19.4966	7.27253	2.72057	19.4406	21.4681	1.68477	0.386583	2.98296	7.22132	2.6973	19.3333	Yes	Yes	Yes	Yes	Yes
sepsis	Infections and infestations	Yes	No	34	2527	8185	2254746	2265492	3.7064	2.64052	5.20255	3.67047	2.62668	5.12904	66.0254	1.7653	1.27324	2.25736	3.65943	2.60705	5.13661	Yes	Yes	Yes	Yes	Yes
marasmus	Metabolism and nutrition disorders	No	Yes	3	2558	332	2262599	2265492	7.99264	2.56293	24.9255	7.98445	2.56369	24.867	18.1676	1.53536	0.0829845	2.98773	7.9219	2.54025	24.7049	Yes	Yes	Yes	Yes	Yes
tumour lysis syndrome	Metabolism and nutrition disorders	Yes	No	10	2551	2503	2260428	2265492	3.54013	1.9001	6.59571	3.53021	1.89938	6.56132	18.0827	1.51719	0.643453	2.39092	3.52014	1.88937	6.55847	Yes	Yes	Yes	Yes	No
progressive multifocal leukoencephalopathy	Infections and infestations	Yes	No	6	2555	1279	2261652	2265492	4.15256	1.86031	9.26926	4.14517	1.86049	9.23544	14.2597	1.51204	0.417018	2.60706	4.13049	1.85043	9.21999	Yes	Yes	Yes	Yes	No
pneumocystis jirovecii pneumonia	Infections and infestations	Yes	No	27	2534	9086	2253845	2265492	2.64307	1.80792	3.86401	2.62575	1.80326	3.82338	27.2069	1.30823	0.759151	1.85731	2.62093	1.79277	3.83165	Yes	Yes	Yes	Yes	No
clostridium difficile colitis	Infections and infestations	Yes	No	4	2557	825	2262106	2265492	4.28932	1.60478	11.4646	4.28418	1.60532	11.4334	10.0255	1.36689	0.0713738	2.66241	4.26833	1.59693	11.4085	Yes	Yes	Yes	Yes	No
lymphocyte count decreased	Investigations	No	No	12	2549	3770	2259161	2265492	2.82109	1.59854	4.97864	2.81256	1.59794	4.95041	13.9962	1.30042	0.496763	2.10407	2.80681	1.59045	4.95343	Yes	Yes	Yes	Yes	No
