# Supplementary material for: Signal mining and analysis of adverse events of Brentuximab Vedotin base on FAERS and JADER databases
Source: PLoS One. 2025 May 16;20(5):e0322378. doi: 10.1371/journal.pone.0322378 (PMC12083808; doi:10.1371/journal.pone.0322378)
Supplement: S1 File — (ZIP) [file pone.0322378.s001.zip › Raw data (ID PONE-D-24-42713)/The top 20 PTs ranked by the number .xlsx]

## Sheet: TOP 20 PTs orded by frequency
FAERS database
PT	SOC	IMEs	New signal	a	b	c	d	N	ROR	Lower limit of the ROR confidence interval	Upper limit of the ROR confidence interval	PRR	Lower limit of the PRR confidence interval	Upper limit of the PRR confidence interval	Chiq	EIC	IC-2SD	IC+2SD	EBGM	Lower limit of the EBGM confidence interval	Upper limit of the EBGM confidence interval	Does ROR have a signal	Does PRR have a signal	Does the MHRA have a signal	Does BCPNN have a signal	Does MGPS have a signal
death	General disorders and administration site conditions	Yes	Yes	448	18831	594292	40069141	40682712	1.60404	1.46052	1.76166	1.59	1.4509	1.74244	99.4617	0.666655	0.52886	0.80445	1.58956	1.44734	1.74575	Yes	Yes	Yes	Yes	No
pyrexia	General disorders and administration site conditions	No	No	426	18853	222435	40440998	40682712	4.10816	3.73167	4.52264	4.03949	3.67708	4.43761	977.774	2.0018	1.8605	2.1431	4.03368	3.66401	4.44064	Yes	Yes	Yes	Yes	Yes
neuropathy peripheral	Nervous system disorders	Yes	No	352	18927	62274	40601159	40682712	12.1253	10.9088	13.4775	11.9222	10.7466	13.2263	3507.73	3.52431	3.36891	3.67971	11.8608	10.6708	13.1835	Yes	Yes	Yes	Yes	Yes
febrile neutropenia	Blood and lymphatic system disorders	Yes	No	332	18947	40694	40622739	40682712	17.4919	15.6864	19.5052	17.2079	15.4605	19.1528	5032.37	4.02583	3.86572	4.18594	17.0767	15.3141	19.0422	Yes	Yes	Yes	Yes	Yes
neutropenia	Blood and lymphatic system disorders	Yes	No	282	18997	85146	40578287	40682712	7.07446	6.28848	7.95868	6.98561	6.22018	7.84523	1444.57	2.77011	2.59706	2.94317	6.96585	6.19194	7.83649	Yes	Yes	Yes	Yes	Yes
diarrhoea	Gastrointestinal disorders	No	No	264	19015	428503	40234930	40682712	1.30364	1.15449	1.47206	1.29948	1.15272	1.46492	18.4036	0.376024	0.197509	0.554538	1.2993	1.15064	1.46715	Yes	Yes	Yes	Yes	No
pneumonia	Infections and infestations	Yes	No	231	19048	229651	40433782	40682712	2.1352	1.87528	2.43115	2.1216	1.86623	2.41191	137.609	1.07735	0.886689	1.26802	2.12047	1.86234	2.41438	Yes	Yes	Yes	Yes	No
vomiting	Gastrointestinal disorders	No	No	184	19095	296084	40367349	40682712	1.31375	1.13616	1.5191	1.31076	1.13514	1.51354	13.6472	0.38769	0.174472	0.600908	1.31056	1.1334	1.51542	Yes	Yes	Yes	Yes	No
sepsis	Infections and infestations	Yes	No	176	19103	72103	40591330	40682712	5.1867	4.47049	6.01765	5.14848	4.44356	5.96522	587.929	2.32788	2.10974	2.54601	5.13838	4.42884	5.96159	Yes	Yes	Yes	Yes	Yes
anaemia	Blood and lymphatic system disorders	No	No	164	19115	128597	40534836	40682712	2.70438	2.31884	3.15401	2.68988	2.30943	3.133	174.44	1.41162	1.18589	1.63735	2.68773	2.30457	3.13459	Yes	Yes	Yes	Yes	Yes
white blood cell count decreased	Investigations	No	No	162	19117	72593	40590840	40682712	4.73837	4.05876	5.53176	4.70695	4.03709	5.48796	472.736	2.1998	1.97259	2.427	4.6987	4.02478	5.48546	Yes	Yes	Yes	Yes	Yes
weight decreased	Investigations	No	No	160	19119	182418	40481015	40682712	1.85711	1.5894	2.16992	1.85	1.58536	2.15882	62.7132	0.879273	0.650826	1.10772	1.84926	1.58268	2.16074	Yes	Yes	Yes	Yes	No
abdominal pain	Gastrointestinal disorders	No	No	154	19125	150489	40512944	40682712	2.16775	1.84971	2.54046	2.15842	1.84409	2.52632	96.0025	1.09837	0.865561	1.33118	2.15723	1.84074	2.52814	Yes	Yes	Yes	Yes	No
asthenia	General disorders and administration site conditions	No	No	151	19128	246192	40417241	40682712	1.29599	1.10417	1.52113	1.29367	1.10358	1.5165	10.1213	0.368403	0.133376	0.60343	1.29349	1.10204	1.51819	Yes	Yes	Yes	Yes	No
thrombocytopenia	Blood and lymphatic system disorders	Yes	No	142	19137	68620	40594813	40682712	4.38969	3.72103	5.17851	4.36473	3.70437	5.14281	368.187	2.09002	1.84759	2.33245	4.35778	3.69398	5.14086	Yes	Yes	Yes	Yes	Yes
hypotension	Vascular disorders	No	No	138	19141	128792	40534641	40682712	2.26909	1.91908	2.68295	2.26001	1.91368	2.669	97.1468	1.16238	0.91663	1.40812	2.25866	1.91025	2.67061	Yes	Yes	Yes	Yes	No
neutrophil count decreased	Investigations	No	No	132	19147	25194	40638239	40682712	11.1202	9.36642	13.2023	11.0509	9.31895	13.1047	1201.12	3.35454	3.10283	3.60625	10.9985	9.26394	13.0578	Yes	Yes	Yes	Yes	Yes
decreased appetite	Metabolism and nutrition disorders	No	No	123	19156	156084	40507349	40682712	1.66639	1.39556	1.98977	1.66213	1.39357	1.98245	32.5432	0.724825	0.464776	0.984874	1.66161	1.39156	1.98407	Yes	Yes	Yes	Yes	No
platelet count decreased	Investigations	No	No	110	19169	69366	40594067	40682712	3.35822	2.78389	4.05104	3.34476	2.7757	4.0305	180.834	1.7101	1.43523	1.98497	3.34105	2.76966	4.03033	Yes	Yes	Yes	Yes	Yes
pancytopenia	Blood and lymphatic system disorders	Yes	No	109	19170	33744	40629689	40682712	6.84623	5.66966	8.26696	6.81317	5.64829	8.21831	539.342	2.69019	2.41385	2.96652	6.79446	5.62678	8.20445	Yes	Yes	Yes	Yes	Yes
JADER database
PT	SOC	IMEs	New signal	a	b	c	d	N	ROR	Lower limit of the ROR confidence interval	Upper limit of the ROR confidence interval	PRR	Lower limit of the PRR confidence interval	Upper limit of the PRR confidence interval	Chiq	EIC	IC-2SD	IC+2SD	EBGM	Lower limit of the EBGM confidence interval	Upper limit of the EBGM confidence interval	Does ROR have a signal	Does PRR have a signal	Does the MHRA have a signal	Does BCPNN have a signal	Does MGPS have a signal
neuropathy peripheral	Nervous system disorders	Yes	No	417	2144	10891	2252040	2265492	40.2179	36.1521	44.741	33.8322	30.9266	37.0108	12860.6	4.9219	4.76733	5.07647	32.6214	29.3236	36.2902	Yes	Yes	Yes	Yes	Yes
neutrophil count decreased	Investigations	No	No	201	2360	46284	2216647	2265492	4.07896	3.53083	4.71218	3.83731	3.35937	4.38325	428.652	1.91486	1.70359	2.12612	3.82504	3.31103	4.41884	Yes	Yes	Yes	Yes	Yes
neutropenia	Blood and lymphatic system disorders	Yes	No	200	2361	35019	2227912	2265492	5.38925	4.66308	6.2285	5.04647	4.41591	5.76708	655.43	2.29951	2.08763	2.5114	5.02349	4.34661	5.80579	Yes	Yes	Yes	Yes	Yes
febrile neutropenia	Blood and lymphatic system disorders	Yes	No	185	2376	20700	2242231	2265492	8.43403	7.25756	9.80122	7.89702	6.86904	9.07883	1114.78	2.91743	2.69743	3.13742	7.83592	6.74288	9.10615	Yes	Yes	Yes	Yes	Yes
pneumonia	Infections and infestations	Yes	No	57	2504	32997	2229934	2265492	1.53836	1.18287	2.00068	1.52638	1.18054	1.97353	10.4819	0.595654	0.212205	0.979103	1.52547	1.17296	1.98392	Yes	Yes	Yes	Yes	No
myelosuppression	Blood and lymphatic system disorders	Yes	No	52	2509	12077	2250854	2265492	3.8627	2.93345	5.08631	3.80457	2.90545	4.98195	107.621	1.84845	1.44719	2.24971	3.79255	2.88018	4.99394	Yes	Yes	Yes	Yes	Yes
sepsis	Infections and infestations	Yes	No	34	2527	8185	2254746	2265492	3.7064	2.64052	5.20255	3.67047	2.62668	5.12904	66.0254	1.7653	1.27324	2.25736	3.65943	2.60705	5.13661	Yes	Yes	Yes	Yes	Yes
pneumocystis jirovecii pneumonia	Infections and infestations	Yes	No	27	2534	9086	2253845	2265492	2.64307	1.80792	3.86401	2.62575	1.80326	3.82338	27.2069	1.30823	0.759151	1.85731	2.62093	1.79277	3.83165	Yes	Yes	Yes	Yes	No
peripheral motor neuropathy	Nervous system disorders	No	No	15	2546	90	2262841	2265492	148.13	85.6351	256.234	147.269	85.3718	254.042	1867.91	3.83666	3.0607	4.61263	126.373	73.0571	218.599	Yes	Yes	Yes	Yes	Yes
lymphocyte count decreased	Investigations	No	No	12	2549	3770	2259161	2265492	2.82109	1.59854	4.97864	2.81256	1.59794	4.95041	13.9962	1.30042	0.496763	2.10407	2.80681	1.59045	4.95343	Yes	Yes	Yes	Yes	No
peripheral sensory neuropathy	Nervous system disorders	No	No	11	2550	732	2262199	2265492	13.3313	7.34091	24.21	13.2783	7.33025	24.0529	123.081	2.70418	1.86262	3.54574	13.0965	7.21165	23.7837	Yes	Yes	Yes	Yes	Yes
ileus paralytic	Gastrointestinal disorders	Yes	No	11	2550	1886	2261045	2265492	5.17154	2.85541	9.36636	5.15362	2.85276	9.31024	36.6414	1.93126	1.09375	2.76876	5.12954	2.83222	9.29029	Yes	Yes	Yes	Yes	Yes
tumour lysis syndrome	Metabolism and nutrition disorders	Yes	No	10	2551	2503	2260428	2265492	3.54013	1.9001	6.59571	3.53021	1.89938	6.56132	18.0827	1.51719	0.643453	2.39092	3.52014	1.88937	6.55847	Yes	Yes	Yes	Yes	No
infection	Infections and infestations	No	No	10	2551	3816	2259115	2265492	2.3207	1.24612	4.32193	2.31555	1.24637	4.30188	7.46717	1.04587	0.172788	1.91896	2.31211	1.24151	4.30592	Yes	Yes	Yes	Yes	No
hyperglycaemia	Metabolism and nutrition disorders	No	No	10	2551	3765	2259166	2265492	2.35219	1.26302	4.38062	2.34691	1.26324	4.3602	7.72243	1.06157	0.188474	1.93468	2.34334	1.25827	4.36414	Yes	Yes	Yes	Yes	No
septic shock	Infections and infestations	Yes	No	8	2553	3133	2259798	2265492	2.26021	1.12809	4.5285	2.25627	1.12857	4.51082	5.58934	0.983038	0.0181849	1.94789	2.25307	1.12453	4.5142	Yes	Yes	Yes	Yes	No
hepatic failure	Hepatobiliary disorders	Yes	No	7	2554	2342	2260589	2265492	2.64552	1.25852	5.56112	2.64103	1.25893	5.54043	7.12379	1.12912	0.105659	2.15258	2.63614	1.25406	5.54139	Yes	Yes	Yes	Yes	No
pulmonary toxicity	Respiratory, thoracic and mediastinal disorders	Yes	No	6	2555	1536	2261395	2265492	3.45737	1.54936	7.71506	3.45161	1.54968	7.68778	10.4144	1.35058	0.256051	2.4451	3.44207	1.5425	7.68092	Yes	Yes	Yes	Yes	No
progressive multifocal leukoencephalopathy	Infections and infestations	Yes	No	6	2555	1279	2261652	2265492	4.15256	1.86031	9.26926	4.14517	1.86049	9.23544	14.2597	1.51204	0.417018	2.60706	4.13049	1.85043	9.21999	Yes	Yes	Yes	Yes	No
Multiple organ dysfunction syndrome	General disorders and administration site conditions	Yes	Yes	6	2555	2353	2260578	2265492	2.2561	1.01158	5.03172	2.25315	1.01216	5.01573	4.17557	0.932018	-0.161655	2.02569	2.24997	1.00883	5.01805	Yes	Yes	Yes	No	No
